# Supplementary material for: The Auxin-Response Repressor IAA30 Is Down-Regulated in Reproductive Tissues of Apomictic Paspalum notatum
Source: Plants (Basel). 2022 May 31;11(11):1472. doi: 10.3390/plants11111472 (PMC9182604; doi:10.3390/plants11111472)
Supplement: Supplementary file 1 [file plants-11-01472-s001.zip]

Archive with 5 entries (5 files):
- plants-1422384-supplementary.pdf
- Table S1.xlsx
- Table S2.xlsx
- Table S3.xlsx
- Table S4.pdf
