# Supplementary material for: The Auxin-Response Repressor IAA30 Is Down-Regulated in Reproductive Tissues of Apomictic Paspalum notatum
Source: Plants (Basel). 2022 May 31;11(11):1472. doi: 10.3390/plants11111472 (PMC9182604; doi:10.3390/plants11111472)
Supplement: Supplementary file 1 [file plants-11-01472-s001.zip › Table S1.xlsx]

## Sheet: TBLASTN
Article
The auxin-response repressor IAA30 is down-regulated in reproductive tissues of apomictic Paspalum notatum
Lorena Adelina Siena, Celeste Antonela Azzaro, Maricel Podio, Juliana Stein, Olivier Leblanc, Silvina Claudia Pessino and Juan Pablo Amelio Ortiz.
Table S1: TBLASTN analysis of 31 rice IAA/AUX proteins (OsIAA1-31) on the reference floral transcriptome of Paspalum notatum [42]. Threshold values were fixed at e-value < 10-5, %ID > 50 % and score value > 100.
Query ID	Transcript ID	gene	%ID	length	mismatch	gapopen	qstart	qend	sstart	send	evalue	bitscore
LOC_Os01g08320_IAA1	isotig37255	isogroup18480	77.632	228	14	5	1	199	18	237	1.96e-106	305
LOC_Os01g08320_IAA1	isotig20433	isogroup05152	66.304	184	36	2	17	199	19	177	4.95e-80	236
LOC_Os01g08320_IAA1	isotig36601	isogroup17826	60.302	199	51	6	1	196	1	174	1.81e-69	209
LOC_Os01g08320_IAA1	isotig33023	isogroup14248	54.348	184	51	4	44	199	92	270	1.39e-58	185
LOC_Os01g08320_IAA1	isotig22209	isogroup06040	53.005	183	50	4	45	197	96	272	1.07e-55	177
LOC_Os01g08320_IAA1	isotig05559	isogroup00373	52.632	152	48	3	65	198	122	267	4.54e-46	153
LOC_Os01g08320_IAA1	isotig05558	isogroup00373	52.632	152	48	3	65	198	122	267	4.54e-46	153
LOC_Os01g08320_IAA1	isotig05557	isogroup00373	52.632	152	48	3	65	198	122	267	4.54e-46	153
LOC_Os01g08320_IAA1	isotig36834	isogroup18059	50	154	44	4	77	199	143	294	2.68e-43	146
LOC_Os01g09450_IAA2	isotig21828	isogroup05850	55.469	256	88	7	1	238	1	248	3.94e-65	202
LOC_Os01g09450_IAA2	isotig23440	isogroup06656	55.233	172	61	4	57	219	177	341	2.08e-54	178
LOC_Os01g09450_IAA2	isotig27173	isogroup08522	54.545	165	60	3	1	158	6	162	2.38e-34	120
LOC_Os01g13030_IAA3	isotig05559	isogroup00373	75.758	264	45	4	1	263	29	274	3.61e-129	367
LOC_Os01g13030_IAA3	isotig05558	isogroup00373	75.758	264	45	4	1	263	29	274	3.61e-129	367
LOC_Os01g13030_IAA3	isotig05557	isogroup00373	75.758	264	45	4	1	263	29	274	3.61e-129	367
LOC_Os01g13030_IAA3	isotig36834	isogroup18059	59.574	282	62	11	1	263	52	300	2.28e-84	254
LOC_Os01g13030_IAA3	isotig05560	isogroup00373	71.5	200	39	3	1	200	29	210	3.29e-84	251
LOC_Os01g13030_IAA3	isotig22775	isogroup06323	51.44	243	89	7	31	263	5	228	3.64e-62	195
LOC_Os01g13030_IAA3	isotig22774	isogroup06323	50.602	249	88	8	31	263	5	234	3.04e-60	190
LOC_Os01g13030_IAA3	isotig35347	isogroup16572	51.464	239	91	5	39	258	83	315	5.19e-59	190
LOC_Os01g13030_IAA3	isotig33023	isogroup14248	56.977	172	53	4	113	263	105	276	1.04e-58	188
LOC_Os01g13030_IAA3	isotig22209	isogroup06040	56.725	171	52	5	113	261	108	278	4.25e-55	179
LOC_Os01g13030_IAA3	isotig37255	isogroup18480	50	144	60	2	121	257	99	237	1.04e-43	148
LOC_Os01g18360_IAA4	-		-	-	-	-	-	-	-	-	-	-	-
LOC_Os01g48444_IAA5	isotig39351	isogroup20576	71.02	245	52	5	40	271	17	255	3.3e-110	318
LOC_Os01g48444_IAA5	isotig35347	isogroup16572	62.816	277	88	4	6	271	48	320	1.47e-91	273
LOC_Os01g48444_IAA5	isotig05559	isogroup00373	50.554	271	101	8	1	267	29	270	7.52e-74	227
LOC_Os01g48444_IAA5	isotig05558	isogroup00373	50.554	271	101	8	1	267	29	270	7.52e-74	227
LOC_Os01g48444_IAA5	isotig05557	isogroup00373	50.554	271	101	8	1	267	29	270	7.52e-74	227
LOC_Os01g48444_IAA5	isotig33023	isogroup14248	53.591	181	74	3	91	266	96	271	1.82e-59	190
LOC_Os01g48444_IAA5	isotig22209	isogroup06040	51.852	189	73	5	91	270	100	279	1.83e-53	175
LOC_Os01g48444_IAA5	isotig05560	isogroup00373	50.5	200	80	7	1	196	29	213	8.35e-45	150
LOC_Os01g48444_IAA5	isotig22208	isogroup06040	53.165	158	56	5	91	239	100	248	1.16e-40	140
LOC_Os01g53880_IAA6	isotig23440	isogroup06656	66.667	312	99	5	19	329	39	346	4.17e-139	399
LOC_Os01g53880_IAA6	isotig34296	isogroup15521	51.136	352	144	10	1	332	38	381	5.1e-89	272
LOC_Os01g53880_IAA6	isotig38167	isogroup19392	56.643	143	60	1	167	309	152	292	1.71e-44	154
LOC_Os02g13520_IAA7	isotig38167	isogroup19392	59.011	283	72	10	1	270	42	293	1.31e-93	279
LOC_Os02g13520_IAA7	isotig21828	isogroup05850	52.778	180	67	4	139	300	69	248	1.7e-47	159
LOC_Os02g13520_IAA7	isotig34296	isogroup15521	51.923	156	69	3	146	295	229	384	1.11e-42	150
LOC_Os02g49160_IAA8	-	-	-	-	-	-	-	-	-	-	-	-
LOC_Os02g56120_IAA9	isotig45013	isogroup26238	60.106	188	53	5	1	182	1	172	1.11e-62	191
LOC_Os02g56120_IAA9	isotig37527	isogroup18752	55.357	112	43	2	72	182	63	168	4.6e-31	110
LOC_Os02g57250_IAA10	isotig22414	isogroup06143	75.1	249	56	4	37	281	65	311	2.5e-123	354
LOC_Os02g57250_IAA10	isotig22415	isogroup06143	74.882	211	47	4	37	243	65	273	1.67e-99	292
LOC_Os03g43400_IAA11	isotig22209	isogroup06040	59.498	279	66	8	1	233	1	278	9.8e-90	266
LOC_Os03g43400_IAA11	isotig33023	isogroup14248	63.18	239	54	7	28	233	37	274	2.7e-88	262
LOC_Os03g43400_IAA11	isotig22208	isogroup06040	56.627	249	61	8	1	203	1	248	3.66e-69	212
LOC_Os03g43400_IAA11	isotig37255	isogroup18480	58.042	143	43	4	97	227	98	235	9.47e-51	165
LOC_Os03g43400_IAA11	isotig36601	isogroup17826	55.556	135	54	3	92	226	46	174	3.09e-47	154
LOC_Os03g43400_IAA11	isotig20433	isogroup05152	55.97	134	52	3	94	226	47	174	3.91e-46	151
LOC_Os03g43410_IAA12	isotig37906	isogroup19131	61.633	245	62	7	1	223	28	262	1.26e-74	226
LOC_Os03g43410_IAA12	isotig08196	isogroup00782	51.869	214	70	7	13	215	50	241	4.5e-52	168
LOC_Os03g43410_IAA12	isotig08195	isogroup00782	51.376	218	67	9	13	215	8	201	5.88e-51	164
LOC_Os03g53150_IAA13	isotig22774	isogroup06323	82.231	242	29	4	1	236	1	234	4.11e-123	349
LOC_Os03g53150_IAA13	isotig22775	isogroup06323	82.203	236	34	3	1	236	1	228	2.69e-121	344
LOC_Os03g53150_IAA13	isotig33023	isogroup14248	58.3	247	54	9	32	236	37	276	6.54e-78	236
LOC_Os03g53150_IAA13	isotig22209	isogroup06040	53.091	275	74	8	10	234	9	278	2.12e-73	224
LOC_Os03g53150_IAA13	isotig37255	isogroup18480	53.595	153	49	4	83	228	98	235	2.51e-47	156
LOC_Os03g58350_IAA14	isotig08195	isogroup00782	55.66	212	69	5	1	197	1	202	1.03e-59	185
LOC_Os03g58350_IAA14	isotig08196	isogroup00782	55.66	212	67	6	1	197	43	242	1.11e-57	181
LOC_Os03g58350_IAA14	isotig12493	isogroup01821	58.333	180	50	4	8	179	58	220	3.58e-56	177
LOC_Os03g58350_IAA14	isotig08192	isogroup00782	52.062	194	68	5	1	179	1	184	8.69e-46	149
LOC_Os03g58350_IAA14	isotig08194	isogroup00782	52.577	194	65	6	1	179	43	224	9.55e-44	145
LOC_Os05g08570_IAA15	isotig37255	isogroup18480	74.074	216	47	4	1	208	18	232	3.92e-97	284
LOC_Os05g08570_IAA15	isotig20433	isogroup05152	61.979	192	35	2	17	208	19	172	9.45e-78	232
LOC_Os05g08570_IAA15	isotig36601	isogroup17826	55.556	207	56	5	1	207	1	171	9.8e-66	202
LOC_Os05g08570_IAA15	isotig22209	isogroup06040	54.487	156	49	3	73	207	114	268	4.85e-51	168
LOC_Os05g08570_IAA15	isotig22208	isogroup06040	51.471	136	44	3	73	187	114	248	1.15e-38	135
LOC_Os05g09480_IAA16	isotig21828	isogroup05850	52.964	253	88	7	1	228	1	247	7.7e-63	196
LOC_Os05g09480_IAA16	isotig23440	isogroup06656	55.901	161	61	3	55	213	190	342	2.55e-52	172
LOC_Os05g09480_IAA16	isotig38167	isogroup19392	54.248	153	62	2	46	198	149	293	1.41e-49	164
LOC_Os05g09480_IAA16	isotig27173	isogroup08522	59.494	158	42	5	1	137	6	162	1.59e-39	134
LOC_Os05g14180_IAA17	isotig05559	isogroup00373	81.154	260	32	6	1	257	29	274	1.28e-131	373
LOC_Os05g14180_IAA17	isotig05558	isogroup00373	81.154	260	32	6	1	257	29	274	1.28e-131	373
LOC_Os05g14180_IAA17	isotig05557	isogroup00373	81.154	260	32	6	1	257	29	274	1.28e-131	373
LOC_Os05g14180_IAA17	isotig05560	isogroup00373	75.879	199	31	6	1	196	29	213	8.99e-83	247
LOC_Os05g14180_IAA17	isotig36834	isogroup18059	57.914	278	67	11	1	257	52	300	1.25e-79	242
LOC_Os05g14180_IAA17	isotig22775	isogroup06323	50.391	256	78	8	22	257	2	228	1.6e-61	193
LOC_Os05g14180_IAA17	isotig33023	isogroup14248	60.119	168	50	5	105	257	111	276	1.85e-61	194
LOC_Os05g14180_IAA17	isotig35347	isogroup16572	52.72	239	88	6	33	252	83	315	9.76e-58	186
LOC_Os05g14180_IAA17	isotig22209	isogroup06040	58.788	165	49	5	108	255	116	278	8.69e-57	183
LOC_Os05g14180_IAA17	isotig37255	isogroup18480	54.93	142	53	3	114	249	99	235	1.41e-44	150
LOC_Os05g44810_IAA18	isotig23440	isogroup06656	58.28	314	123	5	18	325	39	350	4.76e-113	332
LOC_Os05g44810_IAA18	isotig34296	isogroup15521	58.683	334	108	9	12	321	51	378	2.46e-105	313
LOC_Os05g44810_IAA18	isotig38167	isogroup19392	56.115	139	59	1	160	298	153	289	2.97e-44	153
LOC_Os05g48590_IAA19	isotig35347	isogroup16572	73.665	281	61	5	6	281	48	320	4.88e-111	323
LOC_Os05g48590_IAA19	isotig39351	isogroup20576	59.533	257	71	5	38	281	19	255	9.63e-91	270
LOC_Os05g48590_IAA19	isotig05559	isogroup00373	50.36	278	101	8	1	277	29	270	2.77e-72	223
LOC_Os05g48590_IAA19	isotig05558	isogroup00373	50.36	278	101	8	1	277	29	270	2.77e-72	223
LOC_Os05g48590_IAA19	isotig05557	isogroup00373	50.36	278	101	8	1	277	29	270	2.77e-72	223
LOC_Os05g48590_IAA19	isotig36834	isogroup18059	51.601	281	96	10	1	277	52	296	5.32e-72	223
LOC_Os05g48590_IAA19	isotig33023	isogroup14248	55.28	161	64	2	121	276	114	271	6.6e-58	186
LOC_Os05g48590_IAA19	isotig22209	isogroup06040	57.055	163	60	4	121	276	116	275	1.01e-55	181
LOC_Os05g48590_IAA19	isotig22208	isogroup06040	57.353	136	48	4	121	249	116	248	9.21e-42	144
LOC_Os06g07040_IAA20	isotig37527	isogroup18752	62.727	110	36	3	74	182	62	167	1.34e-35	122
LOC_Os06g22870_IAA21	isotig36834	isogroup18059	79.775	267	35	6	1	266	52	300	1.46e-131	374
LOC_Os06g22870_IAA21	isotig05559	isogroup00373	60.791	278	65	12	1	266	29	274	3.64e-88	263
LOC_Os06g22870_IAA21	isotig05558	isogroup00373	60.791	278	65	12	1	266	29	274	3.64e-88	263
LOC_Os06g22870_IAA21	isotig05557	isogroup00373	60.791	278	65	12	1	266	29	274	3.64e-88	263
LOC_Os06g22870_IAA21	isotig33023	isogroup14248	59.14	186	68	5	83	266	97	276	5.35e-70	217
LOC_Os06g22870_IAA21	isotig22209	isogroup06040	56.477	193	70	6	76	264	96	278	1.8e-62	197
LOC_Os06g22870_IAA21	isotig05560	isogroup00373	57.789	199	54	9	1	187	29	209	5.33e-51	166
LOC_Os06g22870_IAA21	isotig37255	isogroup18480	51.948	154	56	3	106	258	99	235	1.11e-46	155
LOC_Os06g22870_IAA21	isotig22208	isogroup06040	51.235	162	65	5	76	233	96	247	4.2e-44	149
LOC_Os06g24850_IAA22	isotig35504	isogroup16729	50.955	157	47	6	14	144	88	240	2.3e-39	133
LOC_Os06g39590_IAA23	isotig36601	isogroup17826	75.773	194	30	6	1	193	1	178	1.35e-91	265
LOC_Os06g39590_IAA23	isotig20433	isogroup05152	62.857	175	46	4	15	189	19	174	5.4e-68	205
LOC_Os06g39590_IAA23	isotig37255	isogroup18752	53.67	218	69	5	1	189	20	234	5.9e-66	202
LOC_Os06g39590_IAA23	isotig22774	isogroup06323	50.754	199	67	6	18	189	31	225	5.38e-55	174
LOC_Os06g39590_IAA23	isotig22775	isogroup06323	50.251	199	62	6	18	189	31	219	4.77e-53	169
LOC_Os06g39590_IAA23	isotig33023	isogroup14248	54.268	164	55	4	45	189	105	267	6.1e-53	170
LOC_Os06g39590_IAA23	isotig22209	isogroup06040	56.688	157	47	4	54	189	115	271	2.42e-52	169
LOC_Os06g39590_IAA23	isotig22208	isogroup06040	52.985	134	42	4	54	166	115	248	7.04e-38	131
LOC_Os07g08460_IAA24	isotig08196	isogroup00782	62.927	205	67	3	18	219	44	242	1.24e-65	202
LOC_Os07g08460_IAA24	isotig08195	isogroup00782	62.802	207	66	4	18	219	2	202	2.61e-64	198
LOC_Os07g08460_IAA24	isotig12494	isogroup01821	61.735	196	54	7	26	219	62	238	1.03e-61	192
LOC_Os07g08460_IAA24	isotig08194	isogroup00782	60.428	187	65	3	18	201	44	224	2.74e-52	168
LOC_Os07g08460_IAA24	isotig08192	isogroup00782	60.317	189	64	4	18	201	2	184	5.5e-51	163
LOC_Os07g08460_IAA24	isotig12493	isogroup01821	59.551	178	51	7	26	201	62	220	1.27e-49	161
LOC_Os07g08460_IAA24	isotig37906	isogroup19131	50.943	159	39	4	89	218	105	253	4.58e-44	148
LOC_Os08g01780_IAA25	isotig35504	isogroup16729	53.942	241	74	9	27	240	26	256	1.52e-61	194
LOC_Os09g35870_IAA26	isotig08195	isogroup00782	56	100	43	1	36	134	103	202	5.18e-33	115
LOC_Os09g35870_IAA26	isotig08196	isogroup00782	56	100	43	1	36	134	143	242	1.11e-32	115
LOC_Os09g35870_IAA26	isotig33023	isogroup14248	52.586	116	41	1	39	140	153	268	2.63e-32	115
LOC_Os09g35870_IAA26	isotig22775	isogroup06323	55	100	43	1	43	140	121	220	4.58e-32	113
LOC_Os09g35870_IAA26	isotig22209	isogroup06040	52.586	116	41	1	39	140	157	272	6.51e-32	114
LOC_Os09g35870_IAA26	isotig05559	isogroup00373	51.961	102	44	2	43	140	166	266	1.16e-30	111
LOC_Os09g35870_IAA26	isotig05558	isogroup00373	51.961	102	44	2	43	140	166	266	1.16e-30	111
LOC_Os09g35870_IAA26	isotig05557	isogroup00373	51.961	102	44	2	43	140	166	266	1.16e-30	111
LOC_Os09g35870_IAA26	isotig37255	isogroup18752	50.467	107	44	2	43	140	129	235	1.26e-30	110
LOC_Os09g35870_IAA26	isotig22774	isogroup06323	52.83	106	42	2	43	140	121	226	3.8e-30	108
LOC_Os09g35870_IAA26	isotig37906	isogroup19131	56.383	94	39	1	47	140	169	260	2.75e-28	104
LOC_Os09g35870_IAA26	isotig12494	isogroup01821	57.303	89	37	1	47	134	150	238	3.65e-27	101
LOC_Os11g11410_IAA27	-		-	-	-	-	-	-	-	-	-	-
LOC_Os11g11420_IAA28	isotig40700	isogroup21925	56.774	155	61	3	1	149	4	158	6.31e-51	160
LOC_Os11g11430_IAA29	isotig40700	isogroup21925	60	160	54	4	1	150	4	163	2.2e-55	172
LOC_Os12g40890_IAA30	isotig33023	isogroup14248	77.236	246	46	5	36	277	37	276	7.3e-128	364
LOC_Os12g40890_IAA30	isotig22209	isogroup06040	67.018	285	74	6	3	275	2	278	1.97e-111	323
LOC_Os12g40890_IAA30	isotig22208	isogroup06040	64.314	255	71	6	3	245	2	248	7.51e-89	264
LOC_Os12g40890_IAA30	isotig22774	isogroup06323	54.982	271	73	7	10	277	10	234	3.58e-78	236
LOC_Os12g40890_IAA30	isotig22775	isogroup06323	52.963	270	74	6	10	277	10	228	1.05e-73	225
LOC_Os12g40890_IAA30	isotig37255	isogroup18752	61.688	154	42	3	117	269	98	235	6.51e-60	190
LOC_Os12g40890_IAA30	isotig36834	isogroup18059	59.375	160	56	3	121	275	143	298	3.53e-59	190
LOC_Os12g40890_IAA30	isotig35347	isogroup16572	55.769	156	60	2	120	272	166	315	3.02e-53	176
LOC_Os12g40890_IAA30	isotig39351	isogroup20576	54.938	162	68	2	114	272	91	250	5.55e-53	173
LOC_Os12g40890_IAA30	isotig20433	isogroup05152	50.641	156	48	3	114	268	47	174	1.04e-46	154
LOC_Os12g40890_IAA30	isotig37906	isogroup19131	51.786	168	42	4	121	265	105	256	3.14e-40	140
LOC_Os12g40890_IAA30	isotig08195	isogroup00782	52.414	145	52	2	118	262	74	201	8.89e-39	135
LOC_Os12g40890_IAA30	isotig08196	isogroup00782	52.414	145	52	2	118	262	114	241	3e-38	134
LOC_Os12g40900_IAA31	isotig37906	isogroup19131	51.915	235	62	7	3	195	34	259	3.72e-61	191
LOC_Os12g40900_IAA31	isotig08195	isogroup00782	51.923	208	70	5	2	190	6	202	1.49e-58	182
LOC_Os12g40900_IAA31	isotig08196	isogroup00782	52.427	206	70	5	2	190	48	242	4.82e-58	182
LOC_Os12g40900_IAA31	isotig22775	isogroup06323	50.794	189	83	5	8	193	36	217	1.42e-48	158
LOC_Os12g40900_IAA31	isotig22774	isogroup06323	50.256	195	79	7	8	192	36	222	5.75e-47	154
LOC_Os12g40900_IAA31	isotig08194	isogroup00782	50	188	66	5	2	172	48	224	2.99e-45	149

## Sheet: Unique Isotigs coding AuxIAA
Unique isotig and predicted AUX/IAA proteins expressed in the reproductive tissues of Paspalum notatum
Transcripts (isotigs)	Isogroup (genes)	Protein lenght	Mol wt (kDa)	PI	Amino acid sequence
isotig05557	isogroup00373	274	29.52	8.31	SSPLSPLPHAQTTTPYLPHPSVHVLLLPMSPPLELDYIGFSPPPAAAAKDAAEDLKGTELRLGLPGSESPDRRVAATTATTLDLLPAKGAKRGFSDEAPPPSPAATAGKGKKVAEEEDDKKAAATPQPAAKAQVVGWPPIRSYRKNTLATTQLKGSKEDAEAKQGQGFLYVKVSMDGAPYLRKIDLKTYKNYKDLSTALEKMFSGFSTGKDGLSEYCKDGEYVLTYEDKDGDWMLVGDVPWEMFADSCRRLRIMKGSDAIGLAPRAADKSKNRN
isotig05558	isogroup00373	274	29.52	8.31	SSPLSPLPHAQTTTPYLPHPSVHVLLLPMSPPLELDYIGFSPPPAAAAKDAAEDLKGTELRLGLPGSESPDRRVAATTATTLDLLPAKGAKRGFSDEAPPPSPAATAGKGKKVAEEEDDKKAAATPQPAAKAQVVGWPPIRSYRKNTLATTQLKGSKEDAEAKQGQGFLYVKVSMDGAPYLRKIDLKTYKNYKDLSTALEKMFSGFSTGKDGLSEYCKDGEYVLTYEDKDGDWMLVGDVPWEMFADSCRRLRIMKGSDAIGLAPRAADKSKNRN
isotig05559	isogroup00373	274	29.52	8.31	SSPLSPLPHAQTTTPYLPHPSVHVLLLPMSPPLELDYIGFSPPPAAAAKDAAEDLKGTELRLGLPGSESPDRRVAATTATTLDLLPAKGAKRGFSDEAPPPSPAATAGKGKKVAEEEDDKKAAATPQPAAKAQVVGWPPIRSYRKNTLATTQLKGSKEDAEAKQGQGFLYVKVSMDGAPYLRKIDLKTYKNYKDLSTALEKMFSGFSTGKDGLSEYCKDGEYVLTYEDKDGDWMLVGDVPWEMFADSCRRLRIMKGSDAIGLAPRAADKSKNRN
isotig05560	isogroup00373	225	28.86	8.49	SSPLSPLPHAQTTTPYLPHPSVHVLLLPMSPPLELDYIGFSPPPAAAAKDAAEDLKGTELRLGLPGSESPDRRVAATTATTLDLLPAKGAKRGFSDEAPPPSPAATAGKGKKVAEEEDDKKAAATPQPAAKAQVVGWPPIRSYRKNTLATTQLKGSKEDAEAKQGQGFLYVKVSMDGAPYLRKIDLKTYKNYKDLSTALEKMFSGFSTGEMSLVTLCFSDGTISM
isotig08192	isogroup00782	184	19.19	4.92	MEIDADNLSATELRLGLPGTSSGDDGCWQKKPSQPGVGGTKRALDDTRSEASGTSPAAAGAAADDDHDATAPAKAQVVGWPPVRAYRKNTFQAAAAAAKKAEPPQQQGGGGGLYVKVSMDGAPYLRKVDLRMYKGYRELRDALDALFTKSSAGAAADGGDQQQHAVAYEDKDGDLMLVGDVPWE
isotig08194	isogroup00782	224	23.29	5.4	TKFLSSSSSIASVHPPPSSSLSVSSRTGKLASLSISELLLSPMEIDADNLSATELRLGLPGTSSGDDGCWQKKPSLPGVGGTKRALDDTRSEASGTSPAGTAADDDHDATAPAKAQVVGWPPVRAYRKNTFQAAAAAAKKAEPPQQQGGGGGLYVKVSMDGAPYLRKVDLRMYKGYRELRDALDALFTKSSAGAAADGGDQQQHAVAYEDKDGDLMLVGDVPWE
isotig08195	isogroup00782	202	21.23	5.73	MEIDADNLSATELRLGLPGTSSGDDGCWQKKPSQPGVGGTKRALDDTRSEASGTSPAAAGAAADDDHDATAPAKAQVVGWPPVRAYRKNTFQAAAAAAKKAEPPQQQGGGGGLYVKVSMDGAPYLRKVDLRMYKGYRELRDALDALFTKSSAGAAADGGDQQQHAVAYEDKDGDLMLVGDVPWDMFVSSCKKLRIMKGSEAR
isotig08196	isogroup00782	242	25.33	6.77	TKFLSSSSSIASVHPPPSSSLSVSSRTGKLASLSISELLLSPMEIDADNLSATELRLGLPGTSSGDDGCWQKKPSLPGVGGTKRALDDTRSEASGTSPAGTAADDDHDATAPAKAQVVGWPPVRAYRKNTFQAAAAAAKKAEPPQQQGGGGGLYVKVSMDGAPYLRKVDLRMYKGYRELRDALDALFTKSSAGAAADGGDQQQHAVAYEDKDGDLMLVGDVPWDMFVSSCKKLRIMKGSEAR
isotig12493	isogroup01821	155	16.44	8.61	ASQAFSRARFRSRLPLVSSSSGGIVIASRPASSSVAIPASCIDPLRRVAAVMVMEMMIDAELRLGPPGCDVTVVQPARKKPASAAKRPSSVVRSEASGTDDHDDASPASKVQVVGWPPVRAYRKNAFHAAAEAASARTTAKKGEQGGGLYVKVSMDGAPYLRKVDLRTYGGYRELRDALDVLFGCFSSSSADGGGGGCQFAIAYEDKDGDLMLAGDVPWE
isotig12494	isogroup01821	238	25.19	9.3	ASQAFSRARFRSRLPLVSSSSGGIVIASRPASSSVAIPASCIDPLRRVAAVMVMEMMIDAELRLGPPGCDVTVVQPARKKPASAAKRPSSVVRSEASGTDDHDDASPASKVQVVGWPPVRAYRKNAFHAAAEAASARTTAKKGEQGGGLYVKVSMDGAPYLRKVDLRTYGGYRELRDALDVLFGCFSSSSADGGGGGCQFAIAYEDKDGDLMLAGDVPWDMFICSCKKLRIMRGSEAR
isotig20433	isogroup05152	177	19.49	5.47	MSEEPARSSTESSSAASSGLDFEDTALTLRLPGSAAADRSPRASHAPPSPKAQVVGWPPVPRNRRNALPRSKFVKVAVAGAPYQRKVDLEAYAGYQQLLAALQDMFTSHFTVRRVGDEEMELVDVVSGVEYVPTYEDKDGDWMLVGDVPWRMFVEACQRLRLMKSSEVVNLAPRDAQ
isotig21828	isogroup05850	248	25.43	8.53	MAWRGRLGEPGDTGLELSLGLPAYFAKPSGLDTAGEESGDAAPPLALRAAKGSDGSKARAARPASAAPVVGWPPVRSFRRNLASSRPSPQSSSSAHHQDGGDAAKGGGERGAHKGGGLGLFVKINMDGVPIGRKVDLRAYSGYAELSAAVGKLFRGLLAAQRDPSAAAAAGSRRCGEEAEAEEAGEPVIGGDYTLVYEDEEGDRVLVGDVPWEMFVATAKRLRVLKASDLPASSLRAGGGRKRAAADC
isotig22208	isogroup06040	248	25.57	5.02	MAGLGFEETELRLGLPGGGSDAGDAAAARKRGFEETIDLKLKLEQPASASSAAAHHPVEEEEQEAAAADAVVLVPATAPLSSPAAAAAGGGAGTMKRSPSQSSVVTAAAQPDPDKPRAPKAQAVGWPPVRSFRKNILAVQSSSQQKGGGDKDDGSRSSGAGAAALVKVSMDGAPYLRKVDLRTYGSYQELSKALEKMFSSFSIGSCGSQGMKGMNETKLADLLSGSEYVPTYEDKDGDWMLVGDVPWE
isotig22209	isogroup06040	280	29.01	5.61	MAGLGFEETELRLGLPGGGSDAGDAAAARKRGFEETIDLKLKLEQPASASSAAAHHPVEEEEQEAAAADAVVLVPATAPLSSPAAAAAGGGAGTMKRSPSQSSVVTAAAQPDPDKPRAPKAQAVGWPPVRSFRKNILAVQSSSQQKGGGDKDDGSRSSGAGAAALVKVSMDGAPYLRKVDLRTYGSYQELSKALEKMFSSFSIGSCGSQGMKGMNETKLADLLSGSEYVPTYEDKDGDWMLVGDVPWDMFVESCKRLRIMKGSEAVGLAPRAMDKCKNSC
isotig22414	isogroup06143	311	33.34	5.28	PKHTLPPRAKKQSSEMRGGGGPTAAFISGEPPPAAAEEEVEENSGGEEEEEEQEQEQEDDELELGLCLGSKKQQQQTPSPAPCRILTARDLQPGALSPDSSVSSSSPAAGAAAASKRAKAEAPPNATTSPGTVASGHPQSFGVVGWPPIRTFRMNNLFNQAKDNASEVGAKKAADESDMQKDKEESEKKGRVVGWVKVNMDGDIIGRKVDLNAHRSYKTLASALELMFMKPSIGLCTSSSAKSLNLLENSSEYQLTYEDRDGDWMLVGDVPWEMFVGSVKRLKIMRTSDANDLGPRFQGVHRTAACTRGRT
isotig22415	isogroup06143	273	29.22	4.8	PKHTLPPRAKKQSSEMRGGGGPTAAFISGEPPPAAAEEEVEENSGGEEEEEEQEQEQEDDELELGLCLGSKKQQQQTPSPAPCRILTARDLQPGALSPDSSVSSSSPAAGAAAASKRAKAEAPPNATTSPGTVASGHPQSFGVVGWPPIRTFRMNNLFNQAKDNASEVGAKKAADESDMQKDKEESEKKGRVVGWVKVNMDGDIIGRKVDLNAHRSYKTLASALELMFMKPSIGLCTSSSAKSLNLLENSSEYQLTYEDRDGDWMLVGDVPWE
isotig22774	isogroup06323	234	25.19	8.34	MAGADVDVGTELRLGLPGGGAEAAKAAKRGFEDTIDLKLKLPTAGMEEAAAVKPEPAAEKAKRPAEAPDADAEKPPAPKAQAVGWPPVRSYRRNVMTVQSVKSKKEEEPEKQQSAVTAGSNSSAFVKVSMDGAPYLRKVDLKMYDSYKDLSIALKKMFSTFATTGNNMNEGKLVDPVSGADVVTTYEDKDGDWMLVGDVPWEMFVESCKRLRIMKSSEAIGLAPRAKDKCKNKS
isotig22775	isogroup06323	228	24.53	8.66	MAGADVDVGTELRLGLPGGGAEAAKAAKRGFEDTIDLKLKLPTAGMEEAAAVKPEPAAEKAKRPAEAPDADAEKPPAPKAQAVGWPPVRSYRRNVMTVQSVKSKKEEEPEKQQSAVTAGSNSSAFVKVSMDGAPYLRKVDLKMYDSYKDLSIALKKMFSTFATTGKLVDPVSGADVVTTYEDKDGDWMLVGDVPWEMFVESCKRLRIMKSSEAIGLAPRAKDKCKNKS
isotig23440	isogroup06656	356	38.23	8.38	GGGGGVFWSAFERVSSPPRTSPMGDSKERAALLRLLDLIPDGKQWNASGAESAGRSRNAGFGSEEDRELELKLGLPGLVVEETAAVPRDEGVQRERPPVLSLGCCREPLKPMVNTATAGTKRGFLDTIEAKTEGCDGQKQQAGAGCGNELALENLTTASERKKGCCAPTPQHAPPATVRSRPQAQGRGSSAPVVGWPPIRSFRRNLAHGSSSKQSTEPQRGEASMKEKLACKKNPLVKINMDGIPIGRKVDLAAYDSYERLSLAVKELFHGFLEAQKDLSSVESTQLGADEKIFSQLLDGSGEYTLVYEDNEGDRMLVGDVPWNVFVSTAKRLRVLRSSELSHGLAGVAPRRVPNC
isotig27173	isogroup08522	162	16.54	10.14	RDRREMAWNGRFGDDDEEGSGLELSLGLPGYFSPSRSPTQAAGGAGLEEKGQTAGGSAAARPKGGNGFKARPAAAAPVVGWPPVRAFRRNLASSSSSKPSRAPPSSRHGGADPAPAGAGKKGLFVKINMDGVPIGRKVDLSAHAGYDTLSAAVDHLFRGLLA
isotig33023	isogroup14248	276	28.76	5.39	MATTGLGFEETELRLGLPGGGGGGGGGEGEGRSSSGKRGFAETIDLKLKLEPAAVVVNEEDEAAAEDGATGGGVAAAAATEESSPTAAGKMKRSPSQCSVVTAAAAQPDPAEKPRAPKAQVVGWPPVRSFRKNIMSVQSEKGAGGKDADGDKSSSPAAAAFVKVSLDGAPYLRKVDLKMYKSYQDLSKALEKMFSSFTIGSCGSQGMNGMNESKLVDLLNGSEYVPTYEDKDGDWMLVGDVPWEMFVESCKRLRIMKGSEAIGLAPRAMEKCKNRS
isotig34296	isogroup15521	387	41.05	7.67	QLSPRLLQRPPSSHSHGLTQRFLSSSGRCCSVRSASTMEEGSGRERAQPTPQLLNLIRDEREWKAIGEEGGGGRGSSRTTAGPDAAEDSKLELKLGLPGVHDDERAPGPGEKMDEQQQEEESCTALSLGCFPSSPSQSKLAASAATATAGAKRGFLATVGGAKPAGCSQRQQQDREGCGDGLTLGGENMAGERKKGCCPPSSSHEDSAAGLVRSSRGTVPPVVGWPPVRSFRRNLTNVSSSKQSPEQHNDEAGDKAKLTGKRSTLIKINMDGIPIGRKIDLAAYDNYQKLSSAVQDLFRGFLECTNAPKDLACSEIGDQGVEGKIFSGLLDGTGEYTLIYEDNEGGRTLVGGLPWNVFVSTARRLRVMKSSELPHGLIKTASGRADH
isotig35347	isogroup16572	320	33.52	9.07	RLHTSSPNEPTNKKRRPLAALAWLHHLHASPSRVRLPPPASPMLPPLEARDYIGLGAGAGASSCCSSSSSSGGEGGAGPHLALRLGLPGSDSPGRGADVDAALTLGPAPPPPRGGAKRGFEDSLDRSAVKRDAAAAADGAGGGVRAEGMGVAETAAAGAPRAAKAQVVGWPPVRSYRKNTLAATATKPKGEDEGRSEAGCCYVKVSMDGAPYLRKVDLKTYSSYEDLSIGLEKMFSCFITGKNSSCKPSRKERLTDGSRADALQDQEYVLTCEDKDADWMLVGDLPWDLFTTTCRKLRIMRGSDAAGMAPRSLEQIGRNK
isotig35504	isogroup16729	259	28.09	9.43	REREKAMKSSTSSAAAQRLELKQEPGLDLRLGFSSSASNNGAGGGGGDPWLGVGVHPWSLAARQEKAALEHHQAAQQQRPPPPPAQPVGWPPVGAFRKNHLLGGARGGAVEELERKAKPTAGPAGDGGERRAPAPAATMFVKVNLEGCAVGRKVDLQAHPGYAALSRALQAMFHGFLSADAQWRIAGREEDDDDELRRGQQQLPEARKKQGPHQQNKKAYILLYEDNEGDRMLVGDVPWELFMASVKRLYIAQDPRKKN
isotig36601	isogroup17826	178	19.11	8.52	MSTATANSAASPAVSGLDYDDTALTLALPGSSSAADRNKRAADHDDKPPSPKARAVGWPPVRTYRRNALRDDEAKLVKVAVDGAPYLRKVDLAAHDGYAALLRALHAMFASCLHADGAARKLVDAATGAEYVPTYEDKDGDWMLVGDVPFKMFVDSCKRIRLMKSSEAVNLSPRTSLR
isotig36834	isogroup18059	300	33	7.16	LSHPHPQTHELSISQETSSPSLSASSWELDPSPPQRTRDFRSWYACGVWLDMAPPQERDYIGLSPAAAATELRLGLPGTEDAEGGEAAAGTPLTLELLPKGGAKRGFADAIVRREAAARGKAPAEDEEEDKKKAQAPAAKAQVVGWPPIRSYRKNTMAMNQPTLKSKDEVEAKQELVHDCLYVKVSMDGAPYLRKVDLKTYKNYKELSLALEKMFSCFTVGHDESTGKSGREGQSDCRLMDLKNGTELVLTYKDKDGDWMLVGDVPWRMFTGSCRRLRIMKGSDAVGLAPRTSEKSKHGN
isotig37255	isogroup18480	237	25.5	9.32	SARSPARSPTRRRRAPAMSVETERSSTESSAASGIDFEDTALTLTLRLPGSAAAAAASSSSSSPAFPDADRKRASDADRSSPLAAADADASADEAPAPKARVVGWPPVRSYRKNALADAAGASSRAGKRAAKFVKVAVDGAPYLRKVDLEAYAGYDQLLRALQDKFFSHFTIRKFADDERKLVDAVNGTEYVPTYEDKDGDWMLVGDVPWKMFVETCQRLRLMKSSEAVNLAPRAAR
isotig37527	isogroup18752	173	18.53	6.91	MELELGLALPTATPPRPPAGKRAFGDAKATLPLFFVRDEDDGGGGDDHGGGGGGGDHETSNNRKRRLVGWPPVKCAHRRRSVGRYVKVSMEGVAIGRKVDVSLHVSYGDLLRTLRRMFLPYDCEGGEGGGGGGFVVTYEDGEGDWLLVGDDVPWEAFAKSVKRLKILAYAVPP
isotig37906	isogroup19131	262	27.36	8.42	EKLAAITVPEQTHRQVTYFGGGSHVDNMETVVGDLMATELRLGLPGTAGDSQPPQMRAPSTPRGKKRTCTTDAVAEDAAAAAAAEEAASNNRDVEAAPPAAKAPVVGWPPVRSYRKSCFVQQAATTNTKQSKQQLAANKEEAAAPSGGNTTAASAATTAGAAAAAGGSFVKVSMDGAPYLRKVDLRMYKGYRELREALEAMFVSSNNSGGANLSEFAVTYQDKDGDLMLVGDVPFEMFTGTCKKLRIMKRSEATGLGGSARQ
isotig38167	isogroup19392	295	30.92	5.02	RAYKESQPAHDDLQCTHAVSLELVLGGDPPGGEQLELGGVEMGDAAESSKAALHNWMGEPSPAPASDQDDEEKGLQLSLGLPGAGGGGGGGGAAAGWRTAAARDKEKHAAVDSSMLSLGYSAAAFSPCSRGRAKGSPAAAAENALASTNNVSQTRSPNTPVIGWPPVRTFRRNLATSSKVSLEHQNGKKAAKPEETTKRAPFVKINMDGIPIGRKIDLNALDSYDKLSLTVDKLFRGLLAAQQEPIVAGTNECPREEVEISGLLDGTGEYTLVYEDYEGDRVLVGDVPWGCLFLQ
isotig39351	isogroup20576	255	26.6	9.11	RAAALHSSSSSSSSPAPRLTLRLGLPGSESPARDRDDVAAALSLGPLHSLPKLPAAPTCAASAKRAFPDPAHRTGAGAKASDDKQASHAAPPAAKAQVVGWPPVRNYRKNTLAAASASKSKAPAEGAAASGGGGPMYVKVSMDGAPYLRKVDIGMYSSYEDLSVALEKMFSCFIAGQSGLCKSSSKDRLNNGSNADAVQDSEYVLTYEDKDADWMLVGDLPWDLFTTICRKLKIMRGSDAVGIAPRTIEQTGQNK
isotig40700	isogroup21925	182	19.75	3.98	MDGMKSAGSSIESEVQVKAGLSPSRFVKVYMQGEVVGRKINLATHQNYASLSFTLKRLGNNYSMPSRELNVLVNSEDDGSLDDNSFILFYDNMDGDRFFLGEVPWEIFTISVKKIYIVPVPQEEENVGENDYEEEENGGDDNAATSASPLDGDDISANDDEVADDGDAMALATGPAPGVSEE
isotig45013	isogroup26238	171	18.26	5.33	MELELALAPPNAHRPVISHLADELSSSSSDSSSRGKRGFGEAFQDATLPLFDDGSSCGGNKKPLVGWPPVSSARSRARGGGCAANYVKVKKEGDAIGRKVDLSLHASYDDLLATLGRMFPPTSNQDDNNETGSSTSHLVVTYEDGEGDWMLVGDVPWDDFARSVKRLKILG
