# Supplementary material for: The Auxin-Response Repressor IAA30 Is Down-Regulated in Reproductive Tissues of Apomictic Paspalum notatum
Source: Plants (Basel). 2022 May 31;11(11):1472. doi: 10.3390/plants11111472 (PMC9182604; doi:10.3390/plants11111472)
Supplement: Supplementary file 1 [file plants-11-01472-s001.zip › Table S2.xlsx]

## Sheet: Hoja1
Article
The auxin-response repressor IAA30 is down-regulated in reproductive tissues of apomictic Paspalum notatum
Lorena Adelina Siena, Celeste Antonela Azzaro, Maricel Podio, Juliana Stein, Olivier Leblanc, Silvina Claudia Pessino and Juan Pablo Amelio Ortiz.
Table S2: Expression analyses of PnIAA30 transcript determined by qRT-PCR in sexual and apomictic spikelets of Paspalum notatum
All determinations were carried out following the general protocol described by Pfaffl 2004 [73]. Relative expression values were calculated using the delta Ct method [74]
1) Expression values of PnIAA30 transcripts in reproductive tissues of Q4188 and Q4117 genotypes at the stage of meiosis
	Q4188 (sex)1	Q4117 (apo)
Exp 1 (biological replicate 1)	1.02168	1.16797	Technical replicates (biol rep 1)
	0.896385	0.981009
	1.09192	0.725617
Exp 2 (biological replicate 2)	1.4595	0.52007	Technical replicates (biol rep 2)
	0.858279	0.908209
	0.798304	0.726136
Exp. 3 (biological replicate 3)	1.23971	0.963986	Technical replicates (biol rep 3)
	0.813825	0.440537
	0.991175	0.323726
Exp. 4 (biological replicate 4)	0.581358	0.558974	Technical replicates (biol rep 4)
	1.2488	1.35058
	1.37741	1.05362
1sample used as calibrator
Statistics summary
Sample name	type	n	average	S.D.	S.E.	C.V.	minimun	maximun	median	Shapiro -Wilks1	t test2	Wilcoxon rank3
Q4188	sexual	12	1.03153	0.261366	0.0754497	25.3377	0.581358	1.4595	1.00643	0.811
Q4117	apomict	12	0.810036	0.312833	0.0903071	38.6196	0.323726	1.35058	0.817172	0.787	0.0731039	0.083
1 p value of the Shapiro-Wilks test for normality, 2 p value of the Student T-test to determine significant differences between means, 3 p value of the Wilcoxon rank (a non parametric test) to compare the medians between groups.
2) Expression values of PnIAA30 transcripts in reproductive tissues of Q4188 and Q4117 genotyes at the stage of anthesis
	Q4188 (sex)1	Q4117 (apo)
Exp 1 (biological replicate 1)	1.28516	0.272502	Technical replicates (biol rep 1)
	0.616347	0.236387
	1.26246	0.44797
Exp 2 (biological replicate 2)	0.952627	1.00515	Technical replicates (biol rep 2)
	0.952627	0.442539
	1.10193	0.99601
Exp. 3 (biological replicate 3)	0.73351	0.696705	Technical replicates (biol rep 3)
	0.930374	0.889758
	1.46533	0.490406
Exp. 4 (biological replicate 4)	1.17921	0.515149	Technical replicates (biol rep 4)
	0.878122	1.1342
	0.96573	0.977151
1sample used as calibrator
Statistics summary
Sample name	type	n	average	S.D.	S.E.	C.V.	minimun	maximun	median	Shapiro -Wilks1	t test2
Q4188	sexual	12	1.02695	0.24198	0.0698535	23.5629	0.616347	1.46533	0.959178	0.896
Q4117	apomict	12	0.675327	0.313396	0.0904698	46.4066	0.236387	1.1342	0.605927	0.134	0.00552174	*
1 p value of the Shapiro-Wilks test for normality, 2 p value of the Student T-test to determine significant differences between means, * indicates signficant differences at p < 0.05
3) Relative expression values of PnIAA30 in ovaries of 3 sexual and 3 apomitic full-sib F1 hybrids at the stage of anthesis
	57 (sex)1	58 (sex)	83 (sex)	9 (apo)	40 (apo)	71 (apo)
Exp 1 (biological replicate 1)	1.17107	0.476252	0.506186	0.306217	0.4782	0.907173	Technical replicates (biol rep 1)
	1.13871	0.273368	0.495959	0.956352	0.448088	0.462835
	0.7499	0.492062	1.05421	1.02451	0.746982	0.708374
Exp 2 (biological replicate 2)	1.13394	1.31214	1.16186	1.11569	0.632436	0.373335	Technical replicates (biol rep 2)
	1.31747	0.722981	0.850283	0.501932	0.522702	0.784053
	0.669375	1.11569	1.67354	0.743795	1.27542	0.948655
Exp. 3 (biological replicate 3)	0.790569	0.6866	1.15143	1.09856	0.542805	0.517883	Technical replicates (biol rep 3)
	1.04812	0.517883	0.954087	0.754272	0.6866	0.47142
	1.20684	0.655076	0.910282	0.954087	0.790569	0.28111
Exp. 4 (biological replicate 4)	0.855564	1.57761	0.643085	2.28178	0.79145	0.477462	Technical replicates (biol rep 4)
	1.25744	0.858675	1.16345	2.00956	0.892633	0.310842
	0.929524	1.36002	0.751543	1.21232	1.25529	0.87844
1sample used as calibrator
Statistics summary
Sample name	type	n	average	S.D.	S.E.	C.V.	minimun	maximun	median	Shapiro -Wilks1	t test 2
sample #57	sexual F1	12	1.02	0.216197	0.0624106	21.1957	0.669375	1.31747	1.09103	0.3096	1
sample #58	sexual F1	12	0.84	0.411573	0.118811	48.9967	0.273368	1.57761	0.704791	0.332	0.181883
sample #83	sexual F1	12	0.94	0.332079	0.095863	35.3276	0.495959	1.67354	0.932185	0.6128	0.494957
sample #9	apomictic F1	12	1.08	0.565183	0.163154	52.3317	0.306217	2.28178	0.990433	0.1928	0.744942
sample #40	apomictic F1	12	0.76	0.275059	0.0794027	36.192	0.448088	1.27542	0.716791	0.0697	0.0147963	*
sample #71	apomictic F1	12	0.57	0.239761	0.069213	42.0633	0.28111	0.948655	0.497673	0.1093	0.000138586	*
1 p value of the Shapiro-Wilks test for normality, 2 p value of the Student T-test to determine significant differences between means, * indicates signficant differences at p < 0.05
Sexual and apomictic group's mean comparison
Groups		n	average	S.D.	S.E.	C.V.	minimun	maximun	median	Shapiro-Wilks1	2t test
Sexual group		3	0.933333	0.090185	0.0520683	9.66268	0.84	1.02	0.94	0.8773
Apomictic group		3	0.803333	0.257747	0.14881	32.0846	0.57	1.08	0.76	0.7174	0.1712
1p value of the Shapiro-Wilks test for normality, 2p value of the Student T-test to determine significant differences between means
4) Relative expression values of PnIAA30 transcripts in ovaries of 3 full-sib F1 hybrids showing diffenet proportion (%) of aposporous embryo sacs
	J111 (3%)	J40 (56%)	J7 (100%)
Exp 1 (biological replicate 1)	1.08922	1.02228	0.669021	Technical replicates (biol rep 1)
	0.909729	0.954023	0.670202
	1.00919	0.890792	0.429047
Exp 2 (biological replicate 2)	0.850283	1.04	0.614739	Technical replicates (biol rep 2)
	1.08447	0.752898	0.694253
	1.08447	0.784053	0.752898
Exp. 3 (biological replicate 3)	1.2193	0.430344	0.12793	Technical replicates (biol rep 3)
	1.68881	0.710039	0.262916
	0.491051	0.476939	0.186974
Exp. 4 (biological replicate 4)	0.695389	0.885169	0.226505	Technical replicates (biol rep 4)
	0.682284	0.988342	0.636284
	1.62233	0.542449	0.310858
1sample used as calibrator
Statistics summary
Sample name	type	n	average	S.D.	S.E.	C.V.	minimun	maximun	median	Shapiro -Wilks1
J11	FA	12	1.03554	0.356794	0.102998	34.4548	0.491051	1.68881	1.04683	0.5326
J40	FA	12	0.789777	0.212851	0.0614447	26.9507	0.430344	1.04	0.834611	0.1518
J7	A	12	0.465136	0.230537	0.0665502	49.5633	0.12793	0.752898	0.521893	0.0371	*
FA: facultative apomict; A: obligate apomict
Kruskal-Wallis (non-parametric test)
Sample	median	Ranks
J11	1.047	26.42	A
J40	0.835	20.17	A
J7	0.522	8.92		B
medians with different letters indicate significant differences at p < 0.05
Lineal regression between PnIAA30 transcript relative expression and apospory expressivity (%)
Variable	n	R2	MSE1
IAA30 RE	36	0.43	0.08
1Mean squared error
Regression coeficients and statistics
Model	E.V.	S.E.	L.L. (95%)	U.L. (%)	T	p-value	Mallows's Cp
const	1.07	0.08	0.92	1.23	14.19	< 0.0001
% apospory	-0.01	0.0011	-0.01	0.0035	-5.11	< 0.0001	26.13
EV: estimated values; S.E. estándar error; L.L. lower limit; U.L. upper limit.
5) Relative expression of PnIAA30 transcripts in flowers at early embryogenesis (two-three days after anthesis) in sexual (Q4188) and apomictic (Q4117) samples
	Q41881	Q4117
Exp 1 (biological replicate 1)	1.18991	0.290403	Technical replicates (biol rep 1)
	1.23915	0.225534
	0.678206	0.145839
Exp 2 (biological replicate 2)	0.760569	1.4404	Technical replicates (biol rep 2)
	1.18806	0.362887
	1.01019	0.816497
Exp. 3 (biological replicate 3)	1.09552	0.544331	Technical replicates (biol rep 3)
	1.03722	0.316303
	0.833012	0.439472
	1.15739	0.105684
1sample used as calibrator
Statistics summary
Sample name	type	n	average	S.D.	S.E.	C.V.	minimun	maximun	median	Shapiro -Wilks1	Wilcoxon2
Q4188	sexual	10	1.01892	0.196975	0.062289	19.3317	0.678206	1.23915	1.06637	0.1663
Q4117	apomict	10	0.468735	0.399039	0.126187	85.1311	0.105684	1.4404	0.339595	0.029*	0.0041*
1p value of the Shapiro-Wilks test for normality, 2p value of the Wilcoxon rank (a non parametric test) to compare the medians between groups.
6) Relative expression of PnIAA30 transcripts in leaves and roots of sexual (Q4188) and apomictic (Q4117) samples
Tissues	Leaves		Roots
Experiments	Q41881	Q4117	Q41881	Q4117
Exp 1 (biological replicate 1)	1.01143	1.08951	1.23874	1.26491	Technical replicates (biol rep 1)
	0.787912	0.559586	0.787912	1.31485
	1.25484	0.69552	1.02457	1.09656
Exp 2 (biological replicate 2)	1.10873	1.58971	1.10873	0.954087	Technical replicates (biol rep 2)
	0.95498	1.73199	1.16961	1.17394
	0.944453	1.24869	0.771143	1.10567
Exp. 3 (biological replicate 3)	1	1.032	1.01	1.043	Technical replicates (biol rep 3)
	1.083	0.891	0.985	1.203
	0.995314	0.996324	1.00369	0.8777
1sample used as calibrator
Statistics summary in leaves
Sample name	type	n	average	S.D.	S.E.	C.V.	minimun	maximun	median	Shapiro -Wilks1	t test2
Q4188	sexual	9	1.01563	0.128306	0.0427687	12.6332	0.787912	1.25484	1	0.9449
Q4117	apomict	9	1.0927	0.383353	0.127784	35.083	0.559586	1.73199	1.032	0.6995	0.575287
1p value of the Shapiro-Wilks test for normality, 2p value of the Student T-test to determine significant differences between means
Statistics summary in roots
Sample name	type	n	average	S.D.	S.E.	C.V.	minimun	maximun	median	Shapiro -Wilks1	t test2
Q4188	sexual	9	1.01104	0.15604	0.0520133	15.4336	0.771143	1.083	1.01	0.4749
Q4117	apomict	9	1.11486	0.14206	0.0473532	12.7424	0.8777	9	1.10567	0.8554	0.159381
1p value of the Shapiro-Wilks test for normality, 2p value of the Student T-test to determine significant differences between means
