# Supplementary material for: The Auxin-Response Repressor IAA30 Is Down-Regulated in Reproductive Tissues of Apomictic Paspalum notatum
Source: Plants (Basel). 2022 May 31;11(11):1472. doi: 10.3390/plants11111472 (PMC9182604; doi:10.3390/plants11111472)
Supplement: Supplementary file 1 [file plants-11-01472-s001.zip › Table S3.xlsx]

## Sheet: IAA30 interactors rice and AT
Article
The auxin-response repressor IAA30 is down-regulated in reproductive tissues of apomictic Paspalum notatum
Lorena Adelina Siena, Celeste Antonela Azzaro, Maricel Podio, Juliana Stein, Olivier Leblanc, Silvina Claudia Pessino and Juan Pablo Amelio Ortiz.
Table S3: IAA30 (Oryza sativa) and IAA16 (Arabidopsis thaliana) protein-protein interactors predicted by STRING database (https://string-db.org/)
Imput	Predicted Functional Partners	Identifier	Arabidopsis ortolog	Description	Score	Name
IAA30 (277 aa)	MP	OS04T0664400	AT1G19850	Auxin response factor 11; Auxin response factors (ARFs) are transcriptional factors that bind specifically to the DNA sequence 5'-TGTCTC-3' found in the auxin-responsive promoter elements (AuxREs)	0.9	ARF5
	P0001A07.4	OS05T0150500	AT3G62980	Transport inhibitor response 1-like protein Os05g0150500	0.839	TIR1
	OsJ_03681	OS01T0781200	-	Os01g0781200 protein; Putative rust resistance protein; Rp1-like protein; Uncharacterized protein	0.8	-
	ARF7	OS02T0557200	AT1G59750	Auxin response factor 7; Auxin response factors (ARFs) are transcriptional factors that bind specifically to the DNA sequence 5'-TGTCTC-3' found in the auxin-responsive promoter elements (AuxREs)	0.791	ARF1
	OsJ_019622	OS06T0196700	AT5G20730	Auxin response factor 16; Auxin response factors (ARFs) are transcriptional factors that bind specifically to the DNA sequence 5'-TGTCTC-3' found in the auxin-responsive promoter elements (AuxREs)	0.774	ARF7
	OsJ_04534	OS01T0915800	AT5G48580	Peptidyl-prolyl cis-trans isomerase	0.692	FK506
	ARF25	OS12T0613700	AT1G30330	Auxin response factor 25; Auxin response factors (ARFs) are transcriptional factors that bind specifically to the DNA sequence 5'-TGTCTC-3' found in the auxin-responsive promoter elements (AuxREs)	0.685	ARF6
	OS01T0670800-01	OS01T0670800	AT2G33860	Auxin response factor 2; Auxin response factors (ARFs) are transcriptional factors that bind specifically to the DNA sequence 5'-TGTCTC-3' found in the auxin-responsive promoter elements (AuxREs)	0.661	ARF3
	ARF15	OS05T0563400	AT2G33860	Auxin response factor 15; Auxin response factors (ARFs) are transcriptional factors that bind specifically to the DNA sequence 5'-TGTCTC-3' found in the auxin-responsive promoter elements (AuxREs)	0.661	ARF3
	OsJ_14626	OS04T0395600	AT3G26810	Transport inhibitor response 1-like protein Os04g0395600	0.615	AFB2
IAA16 (236 aa)	MP	AT1G19850	-	Transcriptional factor B3 family protein / auxin-responsive factor AUX/IAA-related; Auxin response factors (ARF 5, IAA24, INDOLE-3-ACETIC ACID INDUCIBLE 24, MONOPTEROS, MOVEMENT PROTEIN, MP ) are transcriptional factors that bind specifically to the DNA sequence 5'-TGTCTC-3' found in the auxin-responsive promoter elements (AuxREs). Seems to act as transcriptional activator. Formation of heterodim…	0.886	ARF5
	NPH4	AT5G20730	-	Transcriptional factor B3 family protein / auxin-responsive factor AUX/IAA-related; (ARF7,BIP, BIPOSTO, IAA21, IAA23, IAA25, INDOLE-3-ACETIC ACID INDUCIBLE 21, INDOLE-3-ACETIC ACID INDUCIBLE 23, INDOLE-3-ACETIC ACID INDUCIBLE 25, MASSUGU 1, MSG1, NON-PHOTOTROPHIC HYPOCOTYL, NPH4). Auxin response factors are transcriptional factors that bind specifically to the DNA sequence 5'-TGTCTC-3' found in t…	0.874	ARF7
	TPL	AT1G15750	-	Transducin family protein / WD-40 repeat family protein; Encodes a protein with several WD40 repeats at the C-terminus and predicted protein-protein interaction domains at the N-terminus. Together with the TOPLESS-RELATED PROTEINS (TPRs), it is thought to be involved in transcriptional repression of root-promoting genes in the top help of the embryo during the transition stage of embryogenesis. T…	0.866	TOPLESS
	IAA2	AT3G23030	-	Indole-3-acetic acid inducible 2; Aux/IAA proteins are short-lived transcriptional factors that function as repressors of early auxin response genes at low auxin concentrations. Repression is thought to result from the interaction with auxin response factors (ARFs), proteins that bind to the auxin-responsive promoter element (AuxRE). Formation of heterodimers with ARF proteins may alter their abi…	0.804	IAA2
	TIR1	AT3G62980	-	Protein TRANSPORT INHIBITOR RESPONSE 1; Encodes an auxin receptor that mediates auxin-regulated transcription. It contains leucine-rich repeats and an F-box and interacts with ASK1, ASK2 and AtCUL1 to form SCF-TIR1, an SCF ubiquitin ligase complex. Related to yeast Grr1p and human SKP2 proteins, involved in ubiquitin-mediated processes. Required for normal response to auxin and repressed in respo…	0.803	TIR1
	IAA28	AT5G25890	-	Indole-3-acetic acid inducible 28; IAA-ALANINE RESISTANT 2, IAA28, IAR2, INDOLE-3-ACETIC ACID INDUCIBLE 2 Aux/IAA proteins are short-lived transcriptional factors that function as repressors of early auxin response genes at low auxin concentrations. Repression is thought to result from the interaction with auxin response factors (ARFs), proteins that bind to the auxin-responsive promoter element …	0.795	IAA28
	IAA11	AT4G28640	-	Indole-3-acetic acid inducible 11; Aux/IAA proteins are short-lived transcriptional factors that function as repressors of early auxin response genes at low auxin concentrations. Repression is thought to result from the interaction with auxin response factors (ARFs), proteins that bind to the auxin-responsive promoter element (AuxRE). Formation of heterodimers with ARF proteins may alter their ab…	0.788	IAA11
	IAA19	AT3G15540	-	Indole-3-acetic acid inducible 19; Aux/IAA proteins are short-lived transcriptional factors that function as repressors of early auxin response genes at low auxin concentrations. Repression is thought to result from the interaction with auxin response factors (ARFs), proteins that bind to the auxin-responsive promoter element (AuxRE). Formation of heterodimers with ARF proteins may alter their ab…	0.787	IAA19
	SHY2	AT1G04240	-	AUX/IAA transcriptional regulator family protein; Aux/IAA proteins are short-lived transcriptional factors that function as repressors of early auxin response genes at low auxin concentrations. Repression is thought to result from the interaction with auxin response factors (ARFs), proteins that bind to the auxin-responsive promoter element (AuxRE). Plays a central role in auxin regulation of roo…	0.783	IAA3
	IAA1	AT4G14560	-	Indole-3-acetic acid inducible; Aux/IAA proteins are short-lived transcriptional factors that function as repressors of early auxin response genes at low auxin concentrations. Repression is thought to result from the interaction with auxin response factors (ARFs), proteins that bind to the auxin-responsive promoter element (AuxRE). Formation of heterodimers with ARF proteins may alter their abili…	0.775	IAA1

## Sheet: Pn transcripts
Table S3: Identification of P. notatum transcripts similar to OsIAA30 and AtIAA16 interactors. TBLASTN searches using the interactors' sequences as queries were performed on the cuantitative reference transcriptome of the species reported by Podio et al. 2021 [41].
Partners	qseqid	sseqid	pident	length	mismatch	gapopen	qstart	qend	sstart	send	evulue	bitscore
MP	OS04T0664400-01	TRpn_81062	69.12	557	150	6	400	955	1	536	0	763
MP	OS04T0664400-01	TRpn_81063	69.3	557	157	5	400	955	1	544	0	758
MP	OS04T0664400-01	TRpn_175184	74.934	379	89	4	578	955	1	374	0	563
MP	OS04T0664400-01	TRpn_115559	65.826	357	121	1	28	383	14	370	1.29e-162	485
MP	OS04T0664400-01	TRpn_175183	73.86	329	75	3	254	582	1	318	2.93e-159	471
P0001A07.4	OS05T0150500-00	TRpn_130148	89.842	571	55	1	20	587	1	571	0	991
P0001A07.4	OS05T0150500-00	TRpn_69293	57.168	572	241	3	20	587	4	575	0	645
P0001A07.4	OS05T0150500-00	TRpn_69292	57.168	572	241	3	20	587	4	575	0	645
P0001A07.4	OS05T0150500-00	TRpn_63543	53.065	571	264	3	20	587	4	573	0	572
P0001A07.4	OS05T0150500-00	TRpn_149013	54.029	546	247	3	45	587	4	548	0	555
OsJ_03681	OS01T0781200-01	TRpn_130802	66.102	944	307	9	354	1288	1	940	0	1221
OsJ_03681	OS01T0781200-01	TRpn_52529	63.699	730	254	7	568	1288	1	728	0	896
OsJ_03681	OS01T0781200-01	TRpn_52530	73.851	348	89	2	225	572	2	347	0	540
OsJ_03681	OS01T0781200-01	TRpn_170016	54.219	474	211	4	821	1288	2	475	1.54e-153	471
ARF7	OS02T0557200-01	TRpn_173682	85.152	660	89	5	19	673	13	668	0	1126
ARF7	OS02T0557200-01	TRpn_68359	84.697	660	92	5	19	673	141	796	0	1115
ARF7	OS02T0557200-01	TRpn_41008	78.357	633	132	3	21	650	21	651	0	1013
ARF7	OS02T0557200-01	TRpn_173069	78.357	633	132	3	21	650	21	651	0	1012
ARF16	OS06T0196700-01	TRpn_11924	85.572	901	118	6	160	1055	1	894	0	1324
ARF16	OS06T0196700-01	TRpn_11925	86.019	422	56	3	1	421	1	420	0	708
OsJ_04534	OS01T0915800-01	TRpn_188021	93.077	130	6	1	32	158	26	155	6.06e-86	249
OsJ_04534	OS01T0915800-01	TRpn_127610	80.315	127	25	0	32	158	24	150	2.29e-75	222
OsJ_04534	OS01T0915800-01	TRpn_463	79.528	127	26	0	32	158	24	150	1.83e-74	220
OsARF25	OS12T0613700-01	TRpn_44602	78.785	905	169	9	1	899	1	888	0	1346
OsARF25	OS12T0613700-01	TRpn_140655	60.238	923	326	19	1	899	1	906	0	978
OsARF25	OS12T0613700-01	TRpn_100832	60.065	924	326	20	1	899	1	906	0	972
OsARF25	OS12T0613700-01	TRpn_11920	60.065	924	326	20	1	899	36	941	0	971
OsARF25	OS12T0613700-01	TRpn_11918	58.995	856	312	18	66	899	1	839	0	879
OsARF25	OS12T0613700-01	TRpn_115559	91.921	458	31	2	1	458	1	452	0	860
OsARF25	OS12T0613700-01	TRpn_91286	77.111	533	107	7	1	528	1	523	0	804
OsARF25	OS12T0613700-01	TRpn_11919	77.111	533	107	7	1	528	1	523	0	804
OsARF25	OS12T0613700-01	TRpn_11924	77.111	533	107	7	1	528	1	523	0	803
OsARF25	OS12T0613700-01	TRpn_11925	68.288	514	146	10	19	528	15	515	0	649
OsARF25	OS12T0613700-01	TRpn_185448	92.739	303	19	1	1	303	1	300	0	569
ARF2	OS01T0670800-01	TRpn_140950	74.468	564	142	1	149	712	6	567	0	868
ARF2	OS01T0670800-01	TRpn_140951	74.317	549	139	1	149	697	6	552	0	843
ARF2	OS01T0670800-01	TRpn_68243	67.888	573	179	4	147	718	1	569	0	780
ARF2	OS01T0670800-01	TRpn_68241	67.888	573	179	4	147	718	1	569	0	780
ARF2	OS01T0670800-01	TRpn_68239	67.888	573	179	4	147	718	1	569	0	780
ARF2	OS01T0670800-01	TRpn_68242	67.812	553	173	4	147	698	1	549	0	747
ARF2	OS01T0670800-01	TRpn_68245	67.754	552	173	4	147	697	1	548	0	745
ARF2	OS01T0670800-01	TRpn_68244	67.754	552	173	4	147	697	1	548	0	745
ARF2	OS01T0670800-01	TRpn_68240	67.754	552	173	4	147	697	1	548	0	745
ARF2	OS01T0670800-01	TRpn_172782	66.176	544	179	4	176	718	1	540	0	723
ARF2	OS01T0670800-01	TRpn_172781	66.176	544	179	4	176	718	1	540	0	723
ARF2	OS01T0670800-01	TRpn_172780	66.176	544	179	4	176	718	1	540	0	723
ARF2	OS01T0670800-01	TRpn_172779	65.966	523	173	4	176	697	1	519	0	687
ARF2	OS01T0670800-01	TRpn_65687	68.994	358	109	1	355	712	6	361	2.11e-172	499
ARF15	OS05T0563400-01	TRpn_68243	78.223	574	117	6	142	712	1	569	0	907
ARF15	OS05T0563400-01	TRpn_68241	78.223	574	117	6	142	712	1	569	0	907
ARF15	OS05T0563400-01	TRpn_68239	78.223	574	117	6	142	712	1	569	0	907
ARF15	OS05T0563400-01	TRpn_68242	77.617	554	116	6	142	692	1	549	0	865
ARF15	OS05T0563400-01	TRpn_68245	77.577	553	116	6	142	691	1	548	0	863
ARF15	OS05T0563400-01	TRpn_68244	77.577	553	116	6	142	691	1	548	0	863
ARF15	OS05T0563400-01	TRpn_68240	77.577	553	116	6	142	691	1	548	0	863
ARF15	OS05T0563400-01	TRpn_172782	77.615	545	114	6	171	712	1	540	0	852
ARF15	OS05T0563400-01	TRpn_172781	77.615	545	114	6	171	712	1	540	0	852
ARF15	OS05T0563400-01	TRpn_172780	77.615	545	114	6	171	712	1	540	0	852
ARF15	OS05T0563400-01	TRpn_172779	76.908	524	113	6	171	691	1	519	0	809
ARF15	OS05T0563400-01	TRpn_140950	62.326	576	205	4	134	706	1	567	0	702
ARF15	OS05T0563400-01	TRpn_140951	62.032	561	201	4	134	691	1	552	0	676
OsJ_14626	OS04T0395600-01	TRpn_69293	88.174	575	68	0	1	575	1	575	0	1058
OsJ_14626	OS04T0395600-01	TRpn_69292	88.174	575	68	0	1	575	1	575	0	1058
OsJ_14626	OS04T0395600-01	TRpn_63543	60.348	575	226	2	1	575	1	573	0	714
OsJ_14626	OS04T0395600-01	TRpn_149013	60.364	550	216	2	26	575	1	548	0	679
OsJ_14626	OS04T0395600-01	TRpn_130148	57.417	573	241	3	4	575	1	571	0	602
Paspalum notatum transcripts similar to the AtIAA16 interactors. Candidates were retrieved from the annotated transcript list available at the cuantitative reference transcriptome of the species reported by Podio et al. 2021
ARF5	AT1G19850	TRpn_80029	ARF5
		TRpn_81062
		TRpn_81063
		TRpn_175183
		TRpn_175184
ARF7	AT5G20730	TRpn_146225	ARF7
TOPLESS	AT1G15750	TRpn_22486	TOPLESS
		TRpn_22489
		TRpn_22490
		TRpn_22491
		TRpn_22492
		TRpn_22493
		TRpn_22494
		TRpn_22496
		TRpn_22498
		TRpn_22499
		TRpn_22500
		TRpn_22501
		TRpn_22502
		TRpn_22800
		TRpn_22801
		TRpn_90859
		TRpn_110530
		TRpn_112162
		TRpn_161751
		TRpn_161755
		TRpn_161761
IAA2	AT3G23030	absent	IAA2
TIR1	AT3G62980	TRpn_130148	TIR1
IAA28	AT5G25890	absent	IAA28
IAA11	AT4G28640	absent	IAA11
IAA19	AT3G15540	absent	IAA19
IAA3	AT1G04240	TRpn_12210	IAA3
		TRpn_27732
		TRpn_27733
		TRpn_27734
		TRpn_93891
		TRpn_95886
		TRpn_98177
		TRpn_99443
		TRpn_100106
		TRpn_100954
		TRpn_101027
		TRpn_101203
		TRpn_109225
		TRpn_109976
		TRpn_110156
		TRpn_195484
		TRpn_195485
		TRpn_195486
IAA1	AT4G14560	absent	IAA1

## Sheet: Differential interactors
Table S3: IAA30/IAA16 interactors differentially expressed (Log2FC >2.0, FRD < 0.05) in sexual and apomictic transcrptomes of P. notatum in at least one developmental stage according to Podio et al. 2021 [41]
IAA30 interactors identified from Oryza sativa
Partners	Rice seq id	Arabidopsis ortholog	P. notatum transcript	Stage1
MP	OS04T0664400-01	ARF5	TRpn_81063	P
MP	OS04T0664400-01	ARF5	TRpn_175184	P
MP	OS04T0664400-01	ARF5	TRpn_115559	Po
P0001A07.4	OS05T0150500-00	TIR1	TRpn_63543	P, M, Po, A
P0001A07.4	OS05T0150500-00	TIR1	TRpn_149013	M, A
ARF7	OS02T0557200-01	ARF1	TRpn_173682	P, M, Po, A
ARF7	OS02T0557200-01	ARF1	TRpn_68359	P, A
ARF7	OS02T0557200-01	ARF1	TRpn_173069	P, M, Po, A
ARF16	OS06T0196700-01	ARF7	TRpn_11925	P, M, Po, A
OsJ_04534	OS01T0915800-01	FK506	TRpn_463	P, M, Po
OsARF25	OS12T0613700-01	ARF6	TRpn_100832	A
OsARF25	OS12T0613700-01	ARF6	TRpn_11918	A
OsARF25	OS12T0613700-01	ARF6	TRpn_115559	Po
OsARF25	OS12T0613700-01	ARF6	TRpn_91286	A
OsARF25	OS12T0613700-01	ARF6	TRpn_11925	P, M, Po, A
OsARF25	OS12T0613700-01	ARF6	TRpn_185448	Po
OS01T0670800-01	OS01T0670800-01	ARF3	TRpn_172782	P, M, Po, A
OS01T0670800-01	OS01T0670800-01	ARF3	TRpn_172781	P, M, Po, A
ARF15	OS05T0563400-01	ARF3	TRpn_68243	P, M
ARF15	OS05T0563400-01	ARF3	TRpn_172782	P, M, Po, A
ARF15	OS05T0563400-01	ARF3	TRpn_172781	P, M, Po, A
OsJ_14626	OS04T0395600-01	AFB2	TRpn_63543	P, M, Po, A
OsJ_14626	OS04T0395600-01	AFB2	TRpn_149013	P, M, A
IAA16 interactors identified from Arabidopsis thaliana
Partners	qseqid	name	sseqid	Stage
ARF5	AT1G19850	ARF5	TRpn_81063	P
		ARF5	TRpn_175184	P
TOPLESS	AT1G15750	TOPLESS	TRpn_22491	P, M, Po, A
		TOPLESS	TRpn_22494	P, M, Po, A
		TOPLESS	TRpn_22800	P, M, Po, A
		TOPLESS	TRpn_110530	M
		TOPLESS	TRpn_112162	P, M, Po, A
		TOPLESS	TRpn_161755	M, Po, A
		TOPLESS	TRpn_161761	M, Po
IAA3	AT1G04240	IAA3	TRpn_27732	M, A
		IAA3	TRpn_100106	A
		IAA3	TRpn_100954	A
		IAA3	TRpn_101027	P, M, Po, A
		IAA3	TRpn_109976	P, A
		IAA3	TRpn_195484	P, M, Po, A
		IAA3	TRpn_195485	P, M, Po, A
1 P: premeiosis, M: meiosis, Po: post meiosis, A: antesis
